# Supplementary material for: Binding blockade between TLN1 and integrin β1 represses triple-negative breast cancer
Source: eLife. 2022 Mar 14;11:e68481. doi: 10.7554/eLife.68481 (PMC8937232; doi:10.7554/eLife.68481)
Supplement: Figure 1—source data 1. [file elife-68481-fig1-data1.zip]

Archive with 32 entries (28 files):
- Figure 1-source data 1/
- Figure 1-source data 1/.DS_Store
- __MACOSX/Figure 1-source data 1/._.DS_Store
- Figure 1-source data 1/1C source data/
- Figure 1-source data 1/1DE source data/
- Figure 1-source data 1/1A source data.docx
- __MACOSX/Figure 1-source data 1/._1A source data.docx
- Figure 1-source data 1/1B source data/
- Figure 1-source data 1/1C source data/.DS_Store
- __MACOSX/Figure 1-source data 1/1C source data/._.DS_Store
- Figure 1-source data 1/1C source data/TLN1τ╗äτ╗çwb.xlsx
- __MACOSX/Figure 1-source data 1/1C source data/._TLN1τ╗äτ╗çwb.xlsx
- Figure 1-source data 1/1C source data/TLN1.jpg
- __MACOSX/Figure 1-source data 1/1C source data/._TLN1.jpg
- Figure 1-source data 1/1C source data/tubulin a.jpg
- __MACOSX/Figure 1-source data 1/1C source data/._tubulin a.jpg
- Figure 1-source data 1/1DE source data/Figure 1-source data 4.xlsx
- __MACOSX/Figure 1-source data 1/1DE source data/._Figure 1-source data 4.xlsx
- Figure 1-source data 1/1B source data/TLN1 low.jpg
- __MACOSX/Figure 1-source data 1/1B source data/._TLN1 low.jpg
- Figure 1-source data 1/1B source data/.DS_Store
- __MACOSX/Figure 1-source data 1/1B source data/._.DS_Store
- Figure 1-source data 1/1B source data/intestinal metastasis.tif
- __MACOSX/Figure 1-source data 1/1B source data/._intestinal metastasis.tif
- Figure 1-source data 1/1B source data/recurrence.tif
- __MACOSX/Figure 1-source data 1/1B source data/._recurrence.tif
- Figure 1-source data 1/1B source data/para-tumor.tif
- __MACOSX/Figure 1-source data 1/1B source data/._para-tumor.tif
- Figure 1-source data 1/1B source data/Lymphatic metastasis.tif
- __MACOSX/Figure 1-source data 1/1B source data/._Lymphatic metastasis.tif
- Figure 1-source data 1/1B source data/TLN1 high.jpg
- __MACOSX/Figure 1-source data 1/1B source data/._TLN1 high.jpg
