# Supplementary material for: Binding blockade between TLN1 and integrin β1 represses triple-negative breast cancer
Source: eLife. 2022 Mar 14;11:e68481. doi: 10.7554/eLife.68481 (PMC8937232; doi:10.7554/eLife.68481)
Supplement: Figure 1—source data 1. [file elife-68481-fig1-data1.zip › Figure 1-source data 1/1C source data/TLN1τ╗äτ╗çwb.xlsx]

## Sheet: Sheet1
	Para-tumor	Tumor
1	0.360328	0.933127
2	0.343271	1.21477
3	0.270536	0.726468
4	0.16175	2.58544
5	0.192935	2.1663
