# Supplementary material for: Binding blockade between TLN1 and integrin β1 represses triple-negative breast cancer
Source: eLife. 2022 Mar 14;11:e68481. doi: 10.7554/eLife.68481 (PMC8937232; doi:10.7554/eLife.68481)
Supplement: Figure 2—source data 1. [file elife-68481-fig2-data1.zip]

Archive with 59 entries (51 files):
- Figure 2-source data 1/
- Figure 2-source data 1/2B source data/
- Figure 2-source data 1/.DS_Store
- __MACOSX/Figure 2-source data 1/._.DS_Store
- Figure 2-source data 1/2A source data/
- Figure 2-source data 1/2F source data/
- Figure 2-source data 1/2CDE source data/
- Figure 2-source data 1/2B source data/gapdh.tif
- __MACOSX/Figure 2-source data 1/2B source data/._gapdh.tif
- Figure 2-source data 1/2B source data/TLN1.tif
- __MACOSX/Figure 2-source data 1/2B source data/._TLN1.tif
- Figure 2-source data 1/2A source data/TLN1.jpg
- __MACOSX/Figure 2-source data 1/2A source data/._TLN1.jpg
- Figure 2-source data 1/2A source data/gapdh.jpg
- __MACOSX/Figure 2-source data 1/2A source data/._gapdh.jpg
- Figure 2-source data 1/2F source data/.DS_Store
- __MACOSX/Figure 2-source data 1/2F source data/._.DS_Store
- Figure 2-source data 1/2F source data/xenograft.xlsx
- __MACOSX/Figure 2-source data 1/2F source data/._xenograft.xlsx
- Figure 2-source data 1/2CDE source data/EdU/
- Figure 2-source data 1/2CDE source data/TEM/
- Figure 2-source data 1/2CDE source data/.DS_Store
- __MACOSX/Figure 2-source data 1/2CDE source data/._.DS_Store
- Figure 2-source data 1/2CDE source data/apoptosis/
- __MACOSX/Figure 2-source data 1/2CDE source data/._apoptosis
- Figure 2-source data 1/2CDE source data/EdU/EdU analysis.xlsx
- __MACOSX/Figure 2-source data 1/2CDE source data/EdU/._EdU analysis.xlsx
- Figure 2-source data 1/2CDE source data/EdU/NC-0h.tif
- __MACOSX/Figure 2-source data 1/2CDE source data/EdU/._NC-0h.tif
- Figure 2-source data 1/2CDE source data/EdU/shTLN1-0h.tif
- __MACOSX/Figure 2-source data 1/2CDE source data/EdU/._shTLN1-0h.tif
- Figure 2-source data 1/2CDE source data/EdU/NC-24h.tif
- __MACOSX/Figure 2-source data 1/2CDE source data/EdU/._NC-24h.tif
- Figure 2-source data 1/2CDE source data/EdU/NC-48h.tif
- __MACOSX/Figure 2-source data 1/2CDE source data/EdU/._NC-48h.tif
- Figure 2-source data 1/2CDE source data/EdU/NC-72h.tif
- __MACOSX/Figure 2-source data 1/2CDE source data/EdU/._NC-72h.tif
- Figure 2-source data 1/2CDE source data/EdU/shTLN1-72h.tif
- __MACOSX/Figure 2-source data 1/2CDE source data/EdU/._shTLN1-72h.tif
- Figure 2-source data 1/2CDE source data/EdU/shTLN1-48h.tif
- __MACOSX/Figure 2-source data 1/2CDE source data/EdU/._shTLN1-48h.tif
- Figure 2-source data 1/2CDE source data/EdU/shTLN1-24h.tif
- __MACOSX/Figure 2-source data 1/2CDE source data/EdU/._shTLN1-24h.tif
- Figure 2-source data 1/2CDE source data/TEM/shTLN1-max.jpg
- __MACOSX/Figure 2-source data 1/2CDE source data/TEM/._shTLN1-max.jpg
- Figure 2-source data 1/2CDE source data/TEM/shTLN1.jpg
- __MACOSX/Figure 2-source data 1/2CDE source data/TEM/._shTLN1.jpg
- Figure 2-source data 1/2CDE source data/TEM/NC-max.jpg
- __MACOSX/Figure 2-source data 1/2CDE source data/TEM/._NC-max.jpg
- Figure 2-source data 1/2CDE source data/TEM/NC.jpg
- __MACOSX/Figure 2-source data 1/2CDE source data/TEM/._NC.jpg
- Figure 2-source data 1/2CDE source data/apoptosis/.DS_Store
- __MACOSX/Figure 2-source data 1/2CDE source data/apoptosis/._.DS_Store
- Figure 2-source data 1/2CDE source data/apoptosis/shTLN1.pdf
- __MACOSX/Figure 2-source data 1/2CDE source data/apoptosis/._shTLN1.pdf
- Figure 2-source data 1/2CDE source data/apoptosis/NC.pdf
- __MACOSX/Figure 2-source data 1/2CDE source data/apoptosis/._NC.pdf
- Figure 2-source data 1/2CDE source data/apoptosis/apoptosis analysis.xlsx
- __MACOSX/Figure 2-source data 1/2CDE source data/apoptosis/._apoptosis analysis.xlsx
