# Supplementary material for: Binding blockade between TLN1 and integrin β1 represses triple-negative breast cancer
Source: eLife. 2022 Mar 14;11:e68481. doi: 10.7554/eLife.68481 (PMC8937232; doi:10.7554/eLife.68481)
Supplement: Figure 2—source data 1. [file elife-68481-fig2-data1.zip › Figure 2-source data 1/2CDE source data/apoptosis/apoptosis analysis.xlsx]

## Sheet: Sheet1
		231/NC			shTalin1
	apoptosis	5.08	5.17	5.67	7.17	7.72	6.77
