# Supplementary material for: Binding blockade between TLN1 and integrin β1 represses triple-negative breast cancer
Source: eLife. 2022 Mar 14;11:e68481. doi: 10.7554/eLife.68481 (PMC8937232; doi:10.7554/eLife.68481)
Supplement: Figure 3—source data 1. [file elife-68481-fig3-data1.zip]

Archive with 53 entries (48 files):
- Figure 3-source data 1/
- Figure 3-source data 1/3B source data/
- Figure 3-source data 1/.DS_Store
- __MACOSX/Figure 3-source data 1/._.DS_Store
- Figure 3-source data 1/3FGH source data/
- Figure 3-source data 1/3CD source data/
- Figure 3-source data 1/3A source data.xlsx
- __MACOSX/Figure 3-source data 1/._3A source data.xlsx
- Figure 3-source data 1/3E source data/
- Figure 3-source data 1/3B source data/.DS_Store
- __MACOSX/Figure 3-source data 1/3B source data/._.DS_Store
- Figure 3-source data 1/3B source data/Migration shTALIN1.tif
- __MACOSX/Figure 3-source data 1/3B source data/._Migration shTALIN1.tif
- Figure 3-source data 1/3B source data/Migration NC.tif
- __MACOSX/Figure 3-source data 1/3B source data/._Migration NC.tif
- Figure 3-source data 1/3B source data/transwell-Φ«íμò░.xlsx
- __MACOSX/Figure 3-source data 1/3B source data/._transwell-Φ«íμò░.xlsx
- Figure 3-source data 1/3B source data/Invasion shTALIN1.tif
- __MACOSX/Figure 3-source data 1/3B source data/._Invasion shTALIN1.tif
- Figure 3-source data 1/3B source data/Invasion NC.tif
- __MACOSX/Figure 3-source data 1/3B source data/._Invasion NC.tif
- Figure 3-source data 1/3FGH source data/integerin b1.tif
- __MACOSX/Figure 3-source data 1/3FGH source data/._integerin b1.tif
- Figure 3-source data 1/3FGH source data/.DS_Store
- __MACOSX/Figure 3-source data 1/3FGH source data/._.DS_Store
- Figure 3-source data 1/3FGH source data/transwell--shTLN1 Integrin b1 OE.xlsx
- __MACOSX/Figure 3-source data 1/3FGH source data/._transwell--shTLN1 Integrin b1 OE.xlsx
- Figure 3-source data 1/3FGH source data/adhesion--shTLN1 Integrin b1 OE.xlsx
- __MACOSX/Figure 3-source data 1/3FGH source data/._adhesion--shTLN1 Integrin b1 OE.xlsx
- Figure 3-source data 1/3FGH source data/gapdh.tif
- __MACOSX/Figure 3-source data 1/3FGH source data/._gapdh.tif
- Figure 3-source data 1/3CD source data/vim.jpg
- __MACOSX/Figure 3-source data 1/3CD source data/._vim.jpg
- Figure 3-source data 1/3CD source data/EMT.xlsx
- __MACOSX/Figure 3-source data 1/3CD source data/._EMT.xlsx
- Figure 3-source data 1/3CD source data/.DS_Store
- __MACOSX/Figure 3-source data 1/3CD source data/._.DS_Store
- Figure 3-source data 1/3CD source data/CK18.jpg
- __MACOSX/Figure 3-source data 1/3CD source data/._CK18.jpg
- Figure 3-source data 1/3CD source data/E-ca.jpg
- __MACOSX/Figure 3-source data 1/3CD source data/._E-ca.jpg
- Figure 3-source data 1/3CD source data/GAPDH.jpg
- __MACOSX/Figure 3-source data 1/3CD source data/._GAPDH.jpg
- Figure 3-source data 1/3CD source data/N-ca.jpg
- __MACOSX/Figure 3-source data 1/3CD source data/._N-ca.jpg
- Figure 3-source data 1/3E source data/.DS_Store
- __MACOSX/Figure 3-source data 1/3E source data/._.DS_Store
- Figure 3-source data 1/3E source data/lung-2-2-20x-.tif
- __MACOSX/Figure 3-source data 1/3E source data/._lung-2-2-20x-.tif
- Figure 3-source data 1/3E source data/lung metastasis.xlsx
- __MACOSX/Figure 3-source data 1/3E source data/._lung metastasis.xlsx
- Figure 3-source data 1/3E source data/lung-4-3-20x-.tif
- __MACOSX/Figure 3-source data 1/3E source data/._lung-4-3-20x-.tif
