# Supplementary material for: Binding blockade between TLN1 and integrin β1 represses triple-negative breast cancer
Source: eLife. 2022 Mar 14;11:e68481. doi: 10.7554/eLife.68481 (PMC8937232; doi:10.7554/eLife.68481)
Supplement: Figure 3—source data 1. [file elife-68481-fig3-data1.zip › Figure 3-source data 1/3A source data.xlsx]

## Sheet: Sheet1
	NC	shTLN1
	73.1	42.5
	70.5	47.6
	74.8	44.3
	75.8	51.2
