# Supplementary material for: Binding blockade between TLN1 and integrin β1 represses triple-negative breast cancer
Source: eLife. 2022 Mar 14;11:e68481. doi: 10.7554/eLife.68481 (PMC8937232; doi:10.7554/eLife.68481)
Supplement: Figure 3—source data 1. [file elife-68481-fig3-data1.zip › Figure 3-source data 1/3B source data/transwell-Φ«íμò░.xlsx]

## Sheet: Sheet1
			231/NC			shTLN1
		Invasion	6.24	6.354	6.361	1.61	1.596	1.647
		Migration	9.033	9.187	9.105	3.025	2.998	2.903
