# Supplementary material for: Binding blockade between TLN1 and integrin β1 represses triple-negative breast cancer
Source: eLife. 2022 Mar 14;11:e68481. doi: 10.7554/eLife.68481 (PMC8937232; doi:10.7554/eLife.68481)
Supplement: Figure 3—source data 1. [file elife-68481-fig3-data1.zip › Figure 3-source data 1/3FGH source data/adhesion--shTLN1 Integrin b1 OE.xlsx]

## Sheet: Sheet1
shTLN1	ITGB OE
48.315	65.123
32.339	60.353
35.341	67.449
