# Supplementary material for: Binding blockade between TLN1 and integrin β1 represses triple-negative breast cancer
Source: eLife. 2022 Mar 14;11:e68481. doi: 10.7554/eLife.68481 (PMC8937232; doi:10.7554/eLife.68481)
Supplement: Figure 3—figure supplement 1—source data 1. [file elife-68481-fig3-figsupp1-data1.zip]

Archive with 22 entries (18 files):
- Figure 3-figure supplement 1 source data 1/
- Figure 3-figure supplement 1 source data 1/S2A source data/
- Figure 3-figure supplement 1 source data 1/.DS_Store
- __MACOSX/Figure 3-figure supplement 1 source data 1/._.DS_Store
- Figure 3-figure supplement 1 source data 1/S2B source data/
- Figure 3-figure supplement 1 source data 1/S2C source data/
- Figure 3-figure supplement 1 source data 1/S2A source data/gapdh.tif
- __MACOSX/Figure 3-figure supplement 1 source data 1/S2A source data/._gapdh.tif
- Figure 3-figure supplement 1 source data 1/S2A source data/TLN1.tif
- __MACOSX/Figure 3-figure supplement 1 source data 1/S2A source data/._TLN1.tif
- Figure 3-figure supplement 1 source data 1/S2B source data/.DS_Store
- __MACOSX/Figure 3-figure supplement 1 source data 1/S2B source data/._.DS_Store
- Figure 3-figure supplement 1 source data 1/S2B source data/adhesion--BT549 shTLN1.xlsx
- __MACOSX/Figure 3-figure supplement 1 source data 1/S2B source data/._adhesion--BT549 shTLN1.xlsx
- Figure 3-figure supplement 1 source data 1/S2C source data/.DS_Store
- __MACOSX/Figure 3-figure supplement 1 source data 1/S2C source data/._.DS_Store
- Figure 3-figure supplement 1 source data 1/S2C source data/invasion-shTLN1.jpg
- Figure 3-figure supplement 1 source data 1/S2C source data/migration-549:NC.jpg
- Figure 3-figure supplement 1 source data 1/S2C source data/migration-shTLN1.jpg
- Figure 3-figure supplement 1 source data 1/S2C source data/σ╖ÑΣ╜£τ░┐5.xlsx
- __MACOSX/Figure 3-figure supplement 1 source data 1/S2C source data/._σ╖ÑΣ╜£τ░┐5.xlsx
- Figure 3-figure supplement 1 source data 1/S2C source data/invasion-549:NC.jpg
