# Supplementary material for: Binding blockade between TLN1 and integrin β1 represses triple-negative breast cancer
Source: eLife. 2022 Mar 14;11:e68481. doi: 10.7554/eLife.68481 (PMC8937232; doi:10.7554/eLife.68481)
Supplement: Figure 3—figure supplement 1—source data 1. [file elife-68481-fig3-figsupp1-data1.zip › Figure 3-figure supplement 1 source data 1/S2B source data/adhesion--BT549 shTLN1.xlsx]

## Sheet: Sheet1
549/NC	shTLN1
68.53	33.42
55.72	27.53
59.89	34.72
