# Supplementary material for: Binding blockade between TLN1 and integrin β1 represses triple-negative breast cancer
Source: eLife. 2022 Mar 14;11:e68481. doi: 10.7554/eLife.68481 (PMC8937232; doi:10.7554/eLife.68481)
Supplement: Figure 3—figure supplement 1—source data 1. [file elife-68481-fig3-figsupp1-data1.zip › Figure 3-figure supplement 1 source data 1/S2C source data/σ╖ÑΣ╜£τ░┐5.xlsx]

## Sheet: Sheet1
		549/NC			shTLN1
	Invasion	2.12	2.06	2.24	1.08	1.13	0.92
	Migration	2.54	2.69	2.48	1.36	1.41	1.18
