# Supplementary material for: Binding blockade between TLN1 and integrin β1 represses triple-negative breast cancer
Source: eLife. 2022 Mar 14;11:e68481. doi: 10.7554/eLife.68481 (PMC8937232; doi:10.7554/eLife.68481)
Supplement: Figure 3—figure supplement 2—source data 1. [file elife-68481-fig3-figsupp2-data1.zip]

Archive with 9 entries (7 files):
- Figure 3-figure supplement 2 source data 1/
- Figure 3-figure supplement 2 source data 1/.DS_Store
- __MACOSX/Figure 3-figure supplement 2 source data 1/._.DS_Store
- Figure 3-figure supplement 2 source data 1/S3A source data.png
- Figure 3-figure supplement 2 source data 1/S3BCD source data/
- Figure 3-figure supplement 2 source data 1/S3BCD source data/Figure S3-source data 2.xlsx
- __MACOSX/Figure 3-figure supplement 2 source data 1/S3BCD source data/._Figure S3-source data 2.xlsx
- Figure 3-figure supplement 2 source data 1/S3BCD source data/.DS_Store
- __MACOSX/Figure 3-figure supplement 2 source data 1/S3BCD source data/._.DS_Store
