# Supplementary material for: Binding blockade between TLN1 and integrin β1 represses triple-negative breast cancer
Source: eLife. 2022 Mar 14;11:e68481. doi: 10.7554/eLife.68481 (PMC8937232; doi:10.7554/eLife.68481)
Supplement: Figure 4—source data 1. [file elife-68481-fig4-data1.zip]

Archive with 77 entries (68 files):
- Figure 4-source data 1/
- Figure 4-source data 1/.DS_Store
- __MACOSX/Figure 4-source data 1/._.DS_Store
- Figure 4-source data 1/4D source data/
- Figure 4-source data 1/4A source data/
- Figure 4-source data 1/4BC source data/
- Figure 4-source data 1/4E source data/
- Figure 4-source data 1/4D source data/shTLN1-20x.tif
- __MACOSX/Figure 4-source data 1/4D source data/._shTLN1-20x.tif
- Figure 4-source data 1/4D source data/.DS_Store
- __MACOSX/Figure 4-source data 1/4D source data/._.DS_Store
- Figure 4-source data 1/4D source data/NC-20x.tif
- __MACOSX/Figure 4-source data 1/4D source data/._NC-20x.tif
- Figure 4-source data 1/4A source data/IP-1.png
- __MACOSX/Figure 4-source data 1/4A source data/._IP-1.png
- Figure 4-source data 1/4A source data/IP-3.png
- __MACOSX/Figure 4-source data 1/4A source data/._IP-3.png
- Figure 4-source data 1/4A source data/IP-2.png
- __MACOSX/Figure 4-source data 1/4A source data/._IP-2.png
- Figure 4-source data 1/4A source data/IP-4.png
- __MACOSX/Figure 4-source data 1/4A source data/._IP-4.png
- Figure 4-source data 1/4BC source data/4C-IF/
- Figure 4-source data 1/4BC source data/.DS_Store
- __MACOSX/Figure 4-source data 1/4BC source data/._.DS_Store
- Figure 4-source data 1/4BC source data/4B-IF/
- Figure 4-source data 1/4E source data/.DS_Store
- __MACOSX/Figure 4-source data 1/4E source data/._.DS_Store
- Figure 4-source data 1/4E source data/FAK.tif
- __MACOSX/Figure 4-source data 1/4E source data/._FAK.tif
- Figure 4-source data 1/4E source data/pFAK.tif
- __MACOSX/Figure 4-source data 1/4E source data/._pFAK.tif
- Figure 4-source data 1/4E source data/b3.tif
- __MACOSX/Figure 4-source data 1/4E source data/._b3.tif
- Figure 4-source data 1/4E source data/pAKT.tif
- __MACOSX/Figure 4-source data 1/4E source data/._pAKT.tif
- Figure 4-source data 1/4E source data/b1.tif
- __MACOSX/Figure 4-source data 1/4E source data/._b1.tif
- Figure 4-source data 1/4E source data/AKT.tif
- __MACOSX/Figure 4-source data 1/4E source data/._AKT.tif
- Figure 4-source data 1/4E source data/gapdh.tif
- __MACOSX/Figure 4-source data 1/4E source data/._gapdh.tif
- Figure 4-source data 1/4BC source data/4C-IF/.DS_Store
- __MACOSX/Figure 4-source data 1/4BC source data/4C-IF/._.DS_Store
- Figure 4-source data 1/4BC source data/4C-IF/σ╖ÑΣ╜£τ░┐10.xlsx
- __MACOSX/Figure 4-source data 1/4BC source data/4C-IF/._σ╖ÑΣ╜£τ░┐10.xlsx
- Figure 4-source data 1/4BC source data/4C-IF/nc-800/
- __MACOSX/Figure 4-source data 1/4BC source data/4C-IF/._nc-800
- Figure 4-source data 1/4BC source data/4C-IF/shT-800/
- __MACOSX/Figure 4-source data 1/4BC source data/4C-IF/._shT-800
- Figure 4-source data 1/4BC source data/4B-IF/DAPI.tif
- __MACOSX/Figure 4-source data 1/4BC source data/4B-IF/._DAPI.tif
- Figure 4-source data 1/4BC source data/4B-IF/TLN1.tif
- __MACOSX/Figure 4-source data 1/4BC source data/4B-IF/._TLN1.tif
- Figure 4-source data 1/4BC source data/4B-IF/ITGB.tif
- __MACOSX/Figure 4-source data 1/4BC source data/4B-IF/._ITGB.tif
- Figure 4-source data 1/4BC source data/4B-IF/Merge.tif
- __MACOSX/Figure 4-source data 1/4BC source data/4B-IF/._Merge.tif
- Figure 4-source data 1/4BC source data/4C-IF/nc-800/.DS_Store
- __MACOSX/Figure 4-source data 1/4BC source data/4C-IF/nc-800/._.DS_Store
- Figure 4-source data 1/4BC source data/4C-IF/nc-800/nc-800-7_merge.tif
- __MACOSX/Figure 4-source data 1/4BC source data/4C-IF/nc-800/._nc-800-7_merge.tif
- Figure 4-source data 1/4BC source data/4C-IF/nc-800/nc-800-7_c2.tif
- __MACOSX/Figure 4-source data 1/4BC source data/4C-IF/nc-800/._nc-800-7_c2.tif
- Figure 4-source data 1/4BC source data/4C-IF/nc-800/nc-800-7_c3.tif
- __MACOSX/Figure 4-source data 1/4BC source data/4C-IF/nc-800/._nc-800-7_c3.tif
- Figure 4-source data 1/4BC source data/4C-IF/nc-800/nc-800-7_c1.tif
- __MACOSX/Figure 4-source data 1/4BC source data/4C-IF/nc-800/._nc-800-7_c1.tif
- Figure 4-source data 1/4BC source data/4C-IF/shT-800/.DS_Store
- __MACOSX/Figure 4-source data 1/4BC source data/4C-IF/shT-800/._.DS_Store
- Figure 4-source data 1/4BC source data/4C-IF/shT-800/shT-800-4_c3.tif
- __MACOSX/Figure 4-source data 1/4BC source data/4C-IF/shT-800/._shT-800-4_c3.tif
- Figure 4-source data 1/4BC source data/4C-IF/shT-800/shT-800-4_c2.tif
- __MACOSX/Figure 4-source data 1/4BC source data/4C-IF/shT-800/._shT-800-4_c2.tif
- Figure 4-source data 1/4BC source data/4C-IF/shT-800/shT-800-4_c1.tif
- __MACOSX/Figure 4-source data 1/4BC source data/4C-IF/shT-800/._shT-800-4_c1.tif
- Figure 4-source data 1/4BC source data/4C-IF/shT-800/shT-800-4_merge.tif
- __MACOSX/Figure 4-source data 1/4BC source data/4C-IF/shT-800/._shT-800-4_merge.tif
