# Supplementary material for: Binding blockade between TLN1 and integrin β1 represses triple-negative breast cancer
Source: eLife. 2022 Mar 14;11:e68481. doi: 10.7554/eLife.68481 (PMC8937232; doi:10.7554/eLife.68481)
Supplement: Figure 4—source data 1. [file elife-68481-fig4-data1.zip › Figure 4-source data 1/4BC source data/4C-IF/σ╖ÑΣ╜£τ░┐10.xlsx]

## Sheet: Sheet1
	FA number	231/NC			shTalin1
		37	29	27	11	19	15
	FA size	231/NC			shTalin1
		6	7	10	13	14	11
	cell length	231/NC			shTalin1
		3.5	3	3.2	2.3	1.9	2.2
	actin cortex width	231/NC			shTalin1
		1	2	3	5	7	6
