# Supplementary material for: Binding blockade between TLN1 and integrin β1 represses triple-negative breast cancer
Source: eLife. 2022 Mar 14;11:e68481. doi: 10.7554/eLife.68481 (PMC8937232; doi:10.7554/eLife.68481)
Supplement: Figure 5—source data 1. [file elife-68481-fig5-data1.zip]

Archive with 61 entries (52 files):
- Figure 5-source data 1/
- Figure 5-source data 1/5EF source data/
- Figure 5-source data 1/5GH source data/
- Figure 5-source data 1/5ABC source data/
- Figure 5-source data 1/.DS_Store
- __MACOSX/Figure 5-source data 1/._.DS_Store
- Figure 5-source data 1/5D source data/
- Figure 5-source data 1/5J source data/
- Figure 5-source data 1/5I source data/
- Figure 5-source data 1/5EF source data/231-CCK8.xlsx
- __MACOSX/Figure 5-source data 1/5EF source data/._231-CCK8.xlsx
- Figure 5-source data 1/5EF source data/.DS_Store
- __MACOSX/Figure 5-source data 1/5EF source data/._.DS_Store
- Figure 5-source data 1/5EF source data/231-IC50.xlsx
- __MACOSX/Figure 5-source data 1/5EF source data/._231-IC50.xlsx
- Figure 5-source data 1/5GH source data/.DS_Store
- __MACOSX/Figure 5-source data 1/5GH source data/._.DS_Store
- Figure 5-source data 1/5GH source data/adhesion-C67399/
- Figure 5-source data 1/5GH source data/transwell-C67399/
- Figure 5-source data 1/5ABC source data/l2.png
- __MACOSX/Figure 5-source data 1/5ABC source data/._l2.png
- Figure 5-source data 1/5ABC source data/talin1-head.png
- __MACOSX/Figure 5-source data 1/5ABC source data/._talin1-head.png
- Figure 5-source data 1/5ABC source data/cartoon.tif
- __MACOSX/Figure 5-source data 1/5ABC source data/._cartoon.tif
- Figure 5-source data 1/5ABC source data/C67399.png
- __MACOSX/Figure 5-source data 1/5ABC source data/._C67399.png
- Figure 5-source data 1/5D source data/.DS_Store
- __MACOSX/Figure 5-source data 1/5D source data/._.DS_Store
- Figure 5-source data 1/5D source data/beta1-energyσêåΦoú1.tif
- __MACOSX/Figure 5-source data 1/5D source data/._beta1-energyσêåΦoú1.tif
- Figure 5-source data 1/5J source data/IP-6.png
- __MACOSX/Figure 5-source data 1/5J source data/._IP-6.png
- Figure 5-source data 1/5J source data/IP-5.png
- __MACOSX/Figure 5-source data 1/5J source data/._IP-5.png
- Figure 5-source data 1/5I source data/.DS_Store
- __MACOSX/Figure 5-source data 1/5I source data/._.DS_Store
- Figure 5-source data 1/5I source data/FAK.tif
- __MACOSX/Figure 5-source data 1/5I source data/._FAK.tif
- Figure 5-source data 1/5I source data/pFAK.tif
- __MACOSX/Figure 5-source data 1/5I source data/._pFAK.tif
- Figure 5-source data 1/5I source data/b3.tif
- __MACOSX/Figure 5-source data 1/5I source data/._b3.tif
- Figure 5-source data 1/5I source data/pAKT.tif
- __MACOSX/Figure 5-source data 1/5I source data/._pAKT.tif
- Figure 5-source data 1/5I source data/b1.tif
- __MACOSX/Figure 5-source data 1/5I source data/._b1.tif
- Figure 5-source data 1/5I source data/AKT.tif
- __MACOSX/Figure 5-source data 1/5I source data/._AKT.tif
- Figure 5-source data 1/5I source data/gapdh.tif
- __MACOSX/Figure 5-source data 1/5I source data/._gapdh.tif
- Figure 5-source data 1/5GH source data/adhesion-C67399/C6σ»╣231σÅèshTalinΣ╜£τö¿24Hτ▓ÿΘÖä-sls.xlsx
- __MACOSX/Figure 5-source data 1/5GH source data/adhesion-C67399/._C6σ»╣231σÅèshTalinΣ╜£τö¿24Hτ▓ÿΘÖä-sls.xlsx
- Figure 5-source data 1/5GH source data/transwell-C67399/.DS_Store
- __MACOSX/Figure 5-source data 1/5GH source data/transwell-C67399/._.DS_Store
- Figure 5-source data 1/5GH source data/transwell-C67399/C6 σ»╣231-Transwell.xlsx
- __MACOSX/Figure 5-source data 1/5GH source data/transwell-C67399/._C6 σ»╣231-Transwell.xlsx
- Figure 5-source data 1/5GH source data/transwell-C67399/231-DMSO.tif
- __MACOSX/Figure 5-source data 1/5GH source data/transwell-C67399/._231-DMSO.tif
- Figure 5-source data 1/5GH source data/transwell-C67399/231-C67399.tif
- __MACOSX/Figure 5-source data 1/5GH source data/transwell-C67399/._231-C67399.tif
