# Supplementary material for: Binding blockade between TLN1 and integrin β1 represses triple-negative breast cancer
Source: eLife. 2022 Mar 14;11:e68481. doi: 10.7554/eLife.68481 (PMC8937232; doi:10.7554/eLife.68481)
Supplement: Figure 5—source data 1. [file elife-68481-fig5-data1.zip › Figure 5-source data 1/5EF source data/231-CCK8.xlsx]

## Sheet: Sheet1
	MDA-MB-231		0µM			2µM
		24	0.8563	0.8234	0.8423	0.713554	0.703013	0.674924
		48h	1.0096	1.0729	1.0593	0.421102	0.605763	0.543313
