# Supplementary material for: Binding blockade between TLN1 and integrin β1 represses triple-negative breast cancer
Source: eLife. 2022 Mar 14;11:e68481. doi: 10.7554/eLife.68481 (PMC8937232; doi:10.7554/eLife.68481)
Supplement: Figure 5—source data 1. [file elife-68481-fig5-data1.zip › Figure 5-source data 1/5GH source data/adhesion-C67399/C6σ»╣231σÅèshTalinΣ╜£τö¿24Hτ▓ÿΘÖä-sls.xlsx]

## Sheet: Sheet1
adhesion%	231+DMSO	231+C6
	75.8	35.2
	73.2	37.3
	74.6	36.9
	74.9	39.8
