# Supplementary material for: Binding blockade between TLN1 and integrin β1 represses triple-negative breast cancer
Source: eLife. 2022 Mar 14;11:e68481. doi: 10.7554/eLife.68481 (PMC8937232; doi:10.7554/eLife.68481)
Supplement: Figure 5—source data 1. [file elife-68481-fig5-data1.zip › Figure 5-source data 1/5GH source data/transwell-C67399/C6 σ»╣231-Transwell.xlsx]

## Sheet: Sheet1
	231/NC+DMSO			231/NC+C6
Cell numble	13812	13980	13728	5064	4332	4648
	231/NC+DMSO			231/NC+C6
Cell numble/1000	13.812	13.98	13.728	5.064	4.332	4.648
