# Supplementary material for: Binding blockade between TLN1 and integrin β1 represses triple-negative breast cancer
Source: eLife. 2022 Mar 14;11:e68481. doi: 10.7554/eLife.68481 (PMC8937232; doi:10.7554/eLife.68481)
Supplement: Figure 5—figure supplement 1—source data 1. [file elife-68481-fig5-figsupp1-data1.zip]

Archive with 34 entries (30 files):
- Figure 5-figure supplement 1 source data 1/
- Figure 5-figure supplement 1 source data 1/S4DE source data/
- Figure 5-figure supplement 1 source data 1/.DS_Store
- __MACOSX/Figure 5-figure supplement 1 source data 1/._.DS_Store
- Figure 5-figure supplement 1 source data 1/S4B source data/
- Figure 5-figure supplement 1 source data 1/S4C source data/
- Figure 5-figure supplement 1 source data 1/S4DE source data/.DS_Store
- __MACOSX/Figure 5-figure supplement 1 source data 1/S4DE source data/._.DS_Store
- Figure 5-figure supplement 1 source data 1/S4DE source data/BT549-IC50.xlsx
- __MACOSX/Figure 5-figure supplement 1 source data 1/S4DE source data/._BT549-IC50.xlsx
- Figure 5-figure supplement 1 source data 1/S4DE source data/BT549-CCK8.xlsx
- __MACOSX/Figure 5-figure supplement 1 source data 1/S4DE source data/._BT549-CCK8.xlsx
- Figure 5-figure supplement 1 source data 1/S4B source data/8.png
- __MACOSX/Figure 5-figure supplement 1 source data 1/S4B source data/._8.png
- Figure 5-figure supplement 1 source data 1/S4B source data/4.png
- __MACOSX/Figure 5-figure supplement 1 source data 1/S4B source data/._4.png
- Figure 5-figure supplement 1 source data 1/S4B source data/5.png
- __MACOSX/Figure 5-figure supplement 1 source data 1/S4B source data/._5.png
- Figure 5-figure supplement 1 source data 1/S4B source data/7.png
- __MACOSX/Figure 5-figure supplement 1 source data 1/S4B source data/._7.png
- Figure 5-figure supplement 1 source data 1/S4B source data/6.png
- __MACOSX/Figure 5-figure supplement 1 source data 1/S4B source data/._6.png
- Figure 5-figure supplement 1 source data 1/S4B source data/2.png
- __MACOSX/Figure 5-figure supplement 1 source data 1/S4B source data/._2.png
- Figure 5-figure supplement 1 source data 1/S4B source data/3.png
- __MACOSX/Figure 5-figure supplement 1 source data 1/S4B source data/._3.png
- Figure 5-figure supplement 1 source data 1/S4B source data/1.png
- __MACOSX/Figure 5-figure supplement 1 source data 1/S4B source data/._1.png
- Figure 5-figure supplement 1 source data 1/S4B source data/0.png
- __MACOSX/Figure 5-figure supplement 1 source data 1/S4B source data/._0.png
- Figure 5-figure supplement 1 source data 1/S4C source data/C2-C4-C6.xlsx
- __MACOSX/Figure 5-figure supplement 1 source data 1/S4C source data/._C2-C4-C6.xlsx
- Figure 5-figure supplement 1 source data 1/S4C source data/.DS_Store
- __MACOSX/Figure 5-figure supplement 1 source data 1/S4C source data/._.DS_Store
