# Supplementary material for: Binding blockade between TLN1 and integrin β1 represses triple-negative breast cancer
Source: eLife. 2022 Mar 14;11:e68481. doi: 10.7554/eLife.68481 (PMC8937232; doi:10.7554/eLife.68481)
Supplement: Figure 5—figure supplement 1—source data 1. [file elife-68481-fig5-figsupp1-data1.zip › Figure 5-figure supplement 1 source data 1/S4DE source data/BT549-CCK8.xlsx]

## Sheet: Sheet1
	BT549		0µM			5µM
		24	0.8563	0.8443	0.8631	0.656626	0.648181	0.668997
		48h	1.0563	1.1443	1.1631	0.56773	0.496098	0.510551
