# Supplementary material for: Binding blockade between TLN1 and integrin β1 represses triple-negative breast cancer
Source: eLife. 2022 Mar 14;11:e68481. doi: 10.7554/eLife.68481 (PMC8937232; doi:10.7554/eLife.68481)
Supplement: Figure 6—source data 1. [file elife-68481-fig6-data1.zip]

Archive with 24 entries (20 files):
- Figure 6-source data 1/
- Figure 6-source data 1/.DS_Store
- __MACOSX/Figure 6-source data 1/._.DS_Store
- Figure 6-source data 1/6F source data/
- Figure 6-source data 1/6AB source data/
- Figure 6-source data 1/6CDE source data/
- Figure 6-source data 1/6F source data/.DS_Store
- __MACOSX/Figure 6-source data 1/6F source data/._.DS_Store
- Figure 6-source data 1/6F source data/DMSO-ki67.tif
- __MACOSX/Figure 6-source data 1/6F source data/._DMSO-ki67.tif
- Figure 6-source data 1/6F source data/C67399-ki67.tif
- __MACOSX/Figure 6-source data 1/6F source data/._C67399-ki67.tif
- Figure 6-source data 1/6AB source data/tumor and lung metastasis.xlsx
- __MACOSX/Figure 6-source data 1/6AB source data/._tumor and lung metastasis.xlsx
- Figure 6-source data 1/6AB source data/xenograft tumor image.jpg
- __MACOSX/Figure 6-source data 1/6AB source data/._xenograft tumor image.jpg
- Figure 6-source data 1/6CDE source data/.DS_Store
- __MACOSX/Figure 6-source data 1/6CDE source data/._.DS_Store
- Figure 6-source data 1/6CDE source data/lung metastasis.xlsx
- __MACOSX/Figure 6-source data 1/6CDE source data/._lung metastasis.xlsx
- Figure 6-source data 1/6CDE source data/lung-20x-C67399.tif
- __MACOSX/Figure 6-source data 1/6CDE source data/._lung-20x-C67399.tif
- Figure 6-source data 1/6CDE source data/lung-20x-DMSO.tif
- __MACOSX/Figure 6-source data 1/6CDE source data/._lung-20x-DMSO.tif
