# Supplementary material for: Binding blockade between TLN1 and integrin β1 represses triple-negative breast cancer
Source: eLife. 2022 Mar 14;11:e68481. doi: 10.7554/eLife.68481 (PMC8937232; doi:10.7554/eLife.68481)
Supplement: Figure 6—figure supplement 1—source data 1. [file elife-68481-fig6-figsupp1-data1.zip]

Archive with 29 entries (24 files):
- Figure 6-figure supplement 1 source data 1/
- Figure 6-figure supplement 1 source data 1/S5A source data/
- Figure 6-figure supplement 1 source data 1/.DS_Store
- __MACOSX/Figure 6-figure supplement 1 source data 1/._.DS_Store
- Figure 6-figure supplement 1 source data 1/S5D source data/
- Figure 6-figure supplement 1 source data 1/S5B source data/
- Figure 6-figure supplement 1 source data 1/S5C source data/
- Figure 6-figure supplement 1 source data 1/S5A source data/overy.jpg
- Figure 6-figure supplement 1 source data 1/S5A source data/oviduct.jpg
- Figure 6-figure supplement 1 source data 1/S5A source data/kidney.jpg
- Figure 6-figure supplement 1 source data 1/S5A source data/liver.jpg
- Figure 6-figure supplement 1 source data 1/S5A source data/colon.jpg
- Figure 6-figure supplement 1 source data 1/S5A source data/heart.jpg
- Figure 6-figure supplement 1 source data 1/S5A source data/marrow.jpg
- Figure 6-figure supplement 1 source data 1/S5A source data/speen.jpg
- Figure 6-figure supplement 1 source data 1/S5A source data/lung.jpg
- Figure 6-figure supplement 1 source data 1/S5A source data/adrenal gland.jpg
- Figure 6-figure supplement 1 source data 1/S5D source data/.DS_Store
- __MACOSX/Figure 6-figure supplement 1 source data 1/S5D source data/._.DS_Store
- Figure 6-figure supplement 1 source data 1/S5D source data/blood cell counts.xlsx
- __MACOSX/Figure 6-figure supplement 1 source data 1/S5D source data/._blood cell counts.xlsx
- Figure 6-figure supplement 1 source data 1/S5B source data/.DS_Store
- __MACOSX/Figure 6-figure supplement 1 source data 1/S5B source data/._.DS_Store
- Figure 6-figure supplement 1 source data 1/S5B source data/C67399.jpg
- Figure 6-figure supplement 1 source data 1/S5B source data/DMSO.jpg
- Figure 6-figure supplement 1 source data 1/S5C source data/.DS_Store
- __MACOSX/Figure 6-figure supplement 1 source data 1/S5C source data/._.DS_Store
- Figure 6-figure supplement 1 source data 1/S5C source data/AST ALT.xlsx
- __MACOSX/Figure 6-figure supplement 1 source data 1/S5C source data/._AST ALT.xlsx
