# Supplementary material for: Binding blockade between TLN1 and integrin β1 represses triple-negative breast cancer
Source: eLife. 2022 Mar 14;11:e68481. doi: 10.7554/eLife.68481 (PMC8937232; doi:10.7554/eLife.68481)
Supplement: Figure 6—figure supplement 1—source data 1. [file elife-68481-fig6-figsupp1-data1.zip › Figure 6-figure supplement 1 source data 1/S5D source data/blood cell counts.xlsx]

## Sheet: Sheet1
WBC	DMSO	C67399
	9.5	8.5
	9.2	7.9
	8.8	9.5
	10.1	9.9
	8.4	20.3
RBC	DMSO	C67399
	9.2	5.6
	8.8	8.6
	6.5	9.5
	8.7	7.8
	8.4	5.7
HGB	DMSO	C67399
	11.2	6.5
	14.3	12.3
	13.6	12.7
	14.6	11.2
	12.2	13.4
PLT	DMSO	C67399
	0.44	0.37
	0.81	0.35
	0.42	0.41
	0.18	0.57
	0.45	0.83
Neutrophil	DMSO	C67399
	1.2	1.1
	1.1	1.2
	0.8	0.9
	1.4	0.8
	1.2	1.3
