# Supplementary material for: Binding blockade between TLN1 and integrin β1 represses triple-negative breast cancer
Source: eLife. 2022 Mar 14;11:e68481. doi: 10.7554/eLife.68481 (PMC8937232; doi:10.7554/eLife.68481)
Supplement: Figure 6—figure supplement 1—source data 1. [file elife-68481-fig6-figsupp1-data1.zip › Figure 6-figure supplement 1 source data 1/S5C source data/AST ALT.xlsx]

## Sheet: Sheet1
serum AST	DMSO	C67399
	66	74
	72	65
	62	63
	58	56
	67	64
serum ALT	DMSO	C67399
	20	25
	24	23
	26	27
	18	21
	15	17
